# Supplementary material for: Genome-wide dissection reveals diverse pathogenic roles of bacterial Tc toxins
Source: PLoS Pathog. 2021 Feb 4;17(2):e1009102. doi: 10.1371/journal.ppat.1009102 (PMC7861908; doi:10.1371/journal.ppat.1009102)
Supplement: S1 Table — (XLSX) [file ppat.1009102.s001.xlsx]

## Sheet: Table S1
Table S1. The details of 171 TcC HVR clusters and the known bacterial toxins or effectors encode the same domain (if exist).
HVR cluster	Putative domain (NCBI CDD accession)	Number of TcC proteins	Cluster representative*		Known bacterial toxins or effectors encoding the same domain
			Protein ID (EMBL accession)	Related bacterial genome (GenBank accession)	Virulence factors (Bacteria)	Related references
TCHC_108	ADP_ribosyl superfamily (cl00283)	22	plu0964 (CAE13259.1)	Photorhabdus luminescens subsp. laumondii TTO1 (BX470251)	Diphtheria toxin (Corynebacterium diphtheriae) Exotoxin A (Pseudomonas aeruginosa) Cholix toxin (Vibrio cholerae)	Trends Biochem Sci. 2006 31(2):123-33 Int J Med Microbiol. 2009 299(3):161-76 J Biol Chem. 2008 283(16):10671-8
TCHC_076		5	O185_00710 (ERT14989.1)	Photorhabdus temperata J3 (AXDT01000009)
TCHC_119		1	CTM90_08175 (PSU17469.1)	Photobacterium damselae BT-6 (PYMM01000003)
TCHC_059	Amidase superfamily (cl18951)	10	SAMN05216476_5728 (SDU76587.1)	Pseudomonas mediterranea DSM 16733 chr I (LT629790)	-	-
TCHC_034	C2 superfamily (cl14603)	1	AUI01_11465 (OLB53633.1)	Ktedonobacter sp. 13_2_20CM_2_56_8 (MNDS01000201)	-	-
TCHC_038	CNF1 superfamily (cl12313)	7	EB259_21390 (MDJ43513.1)	Salmonella enterica PNUSAS059096 (RKXS01000036)	Cytotoxic necrotizing factor (Escherichia coli) Cytotoxic necrotizing factor (Yersinia pseudotuberculosis) Dermonecrotic toxin (Bordetella pertussis) T3SS-2 effector VopC (Vibrio parahaemolyticus)	Nature. 1997 387(6634):725-9 Infect Immun. 1999 67(12):6550-7 Toxicon. 2009 54(6):745-53 J Biol Chem. 2004 279(16):16026-32 J Biochem. 2004 136(4):415-9 Cell Microbiol. 2007 9(11):2598-609
TCHC_043		5	BHE86_05050 (OEI93169.1)	Proteus sp. FC1655 (MIIW01000051)
TCHC_048	COG5023 superfamily (cl30501)	7	ALO51_03228 (KPW40366.1)	Pseudomonas amygdali ICMP3918 (LJPQ01000045)	-	-
TCHC_089	DRAT superfamily (cl06411)	164	SARI_00652 (ABX20576.1)	Salmonella enterica subsp. arizonae serovar 62:z4,z23:- RSK2980 (CP000880)	-	-
TCHC_104	DRTGG superfamily (cl21627)	1	L462_04335 (EUM24123.1)	Enterobacter sp. BIDMC 26 (KI973182)	-	-
TCHC_026	DUF1308 superfamily (cl15654)	1	SOCE26_099750 (AUX48441.1)	Sorangium cellulosum So ce26 (CP012673)	-	-
TCHC_159	DUF2810 superfamily (cl27836)	1	CUU62_20580 (POM10275.1)	Pseudomonas sp. WP001 (PGRY01000002)	-	-
TCHC_066	EIID-AGA superfamily (cl01507)	31	NX10_07520 (KIF63855.1)	Pseudomonas fluorescens SF39a (JTGG01000003)	-	-
TCHC_160	Enterotoxin_a superfamily (cl03779)	34	Y11_27041 (CBY25477.1)	Yersinia enterocolitica subsp. palearctica Y11 (FR729477)	Pertussis toxin (Bordetella pertussis) Heat-labile enterotoxin, LTI/LTII (Escherichia coli) Cholera toxin (Vibrio cholerae) CARDS toxin (Mycoplasma pneumoniae) MYPE9110 (Mycoplasma penetrans) Mosquitocidal toxin (Lysinibacillus sphaericus)	Future Microbiol. 2010 5(3):455-69 FEBS J. 2006 273(20):4579-93 Proc Natl Acad Sci U S A. 2006 103(17):6724-9 Infect Immun. 2009 77(10):4362-70 Mol Microbiol. 2006 62(3):621-30
TCHC_056	Gly_transf_sug superfamily (cl19952)	46	PMI28_02456 (EJM58091.1)	Pseudomonas sp. GM48 (AKJM01000064)	Toxin A (Clostridium difficile) Toxin B (Clostridium difficile) Alpha-toxin (Clostridium novyi) Lethal toxin (Clostridium sordellii) CT166 (Chlamydia trachomatis) Dot/Icm T4SS effector SetA (Legionella pneumophila)	Biochim Biophys Acta. 2004 1673(1-2):66-74 PLoS One. 2010 5(3):e9887 Cell Microbiol. 2009 11(2):230-48
TCHC_046		18	CFBP3846_01208 (SOS25643.1)	Pseudomonas syringae pv. avii CFBP3846 chr 1 (LT963402)
TCHC_087	LysM superfamily (cl21525)	1	CMC96_14720 (MAC96742.1)	Flavobacteriales bacterium CPC31 (NYVI01000061)	-	-
TCHC_032	M35_like superfamily (cl03449)	53	DOE56_07960 (AXC76577.1)	Salmonella enterica subsp. enterica SA19981204 (CP029991)	-	-
TCHC_116		25	Psyr_4032 (AAY39062.1)	Pseudomonas syringae pv. syringae B728a (CP000075)
TCHC_137		3	YpsIP31758_0407 (ABS48272.1)	Yersinia pseudotuberculosis IP 31758 (CP000720)
TCHC_105		2	NCTC8684_01706 (SUX32626.1)	Chromobacterium violaceum NCTC8684 (UIGR01000001)
TCHC_135	Mlh1_C superfamily (cl24843)	3	CLM72_05295 (AVJ21188.1)	Pseudomonas sp. MYb193 (CP023269)	-	-
TCHC_128	ParB_N_Srx superfamily (cl28891)	1	AB870_21960 (ANI21707.1)	Pandoraea faecigallinarum DSM 23572 (CP011807)	-	-
TCHC_103	phage_DnaB superfamily (cl37298)	1	PPSIR1_16430 (EDM79666.1)	Plesiocystis pacifica SIR-1 (ABCS01000017)	-	-
TCHC_031	PI-PLCc_GDPD_SF superfamily (cl14615)	2	PE36_00965 (EDM66215.1)	Moritella sp. PE36 (ABCQ01000031)	Phosphatidylinositol-specific phospholipase C (Listeria monocytogenes) Phosphatidylinositol-specific phospholipase C (Bacillus cereus) Phospholipase D (Corynebacterium pseudotuberculosis) T3SS effector AvrBs2 (Xanthomonas campestris)	Proc Natl Acad Sci U S A. 2005 102(36):12927-31 J Immunol. 2005 174(12):8011-6 Microbiology. 2007 153(Pt 7):2203-2211 Curr Opin Microbiol. 2009 Feb;12(1):37-43
TCHC_134	PilM superfamily (cl06451)	1	PFLL34_03127 (KWV82080.1)	Pseudomonas fluorescens Ps_20 (LCYD01000004)	-	-
	NAT_SF superfamily (cl17182)				-	-
TCHC_080	PKc_like superfamily (cl21453)	3	UCMB321_1074 (KIH85086.1)	Pseudomonas batumici UCM B-321 (JXDG01000011)	Ysc T3SS effector YpkA (Yersinia pestis) T3SS effector Pkn5 (Chlamydophila pneumoniae) T3SS effector Pkn5 (Chlamydia trachomatis) T3SS effector AopO (Aeromonas salmonicida) Ysa T3SS effector YspK (Yersinia enterocolitica) T3SS effector OspG (Shigella flexneri)	Cell. 2006 126(5):869-80 Mol Cell. 2007 26(4):465-77 Trends Microbiol. 2007 15(6):241-51 Microbiology. 2006 152(Pt 6):1847-1856 Mol Microbiol. 2006 59(2):689-706 Proc Natl Acad Sci U S A. 2005 102(39):14046-51
TCHC_141		1	SAMN04489800_4443 (SEF08286.1)	Pseudomonas deceptionensis LMG 25555 (FNUD01000002)
TCHC_129	PLN02328 superfamily (cl33466)	5	SAMN04490194_4855 (SEE89738.1)	Pseudomonas migulae BS3662 (FNTY01000002)	-	-
TCHC_004	PLN02720 superfamily (cl14563)	1	ENSA7_54600 (PRQ02631.1)	Enhygromyxa salina SWB007 (PVNL01000111)	-	-
TCHC_100	PLN02877 superfamily (cl33588)	6	WI31_04535 (AOI68877.1)	Burkholderia ubonensis RF23-BP41 plasmid pRF23 (CP013369)	-	-
TCHC_003	PRK12688 superfamily (cl31627)	9	XCR1_1270008 (CDL79876.1)	Xenorhabdus cabanillasii JM26 (CBXE010000032)	-	-
TCHC_162	PRK15244 superfamily (cl33114)	3	EPYR_00333 (CAY72635.1)	Erwinia pyrifoliae DSM 12163 (FN392235)	SpvB (Salmonella enterica) VgrG1 (Aeromonas hydrophila)	Mol Microbiol. 2001 39(6):1464-70 J Bacteriol. 2010 192(1):155-68
TCHC_118	PRK15386 superfamily (cl26353)	58	BOP93_17645 (AUZ49099.1)	Pseudomonas orientalis F9 (CP018049)	SPI-2 encoded T3SS effector SpiC (Salmonella enterica)	Cell Microbiol. 2002 4(11):739-50 Mol Microbiol. 2003 49(6):1565-76 Mol Microbiol. 2004 54(3):604-19 Science. 2010 328(5981):1040-3
TCHC_088		14	PTE_04192 (ETS29764.1)	Photorhabdus khanii NC19 (AYSJ01000015)
TCHC_144		4	DEV59_12720 (HCH51531.1)	Proteus sp. UBA10738 (DPFJ01000172)
TCHC_154	PrmA superfamily (cl29228)	3	CRX42_12870 (PYY70145.1)	Pseudomonas jessenii GO3 (PDLL01000129)	-	-
TCHC_025	PTP_DSP_cys superfamily (cl28904)	185	CH48_2103 (AJJ26995.1)	Yersinia enterocolitica 2516-87 (CP009838)	SPI-1 encoded T3SS effector SptP (Salmonella enterica) Ysc TTSS effector YopH (Yersinia pestis) Ysa T3SS effector YspP (Yersinia enterocolitica) T3SS effector HopAO1 (Pseudomonas syringae) T3SS effector XopH (Xanthomonas campestris) T3SS effector AopH (Aeromonas salmonicida)	Nature. 1999 401(6750):293-7 Cell Microbiol. 2001 3(12):795-810 Cell Host Microbe. 2009 5(3):225-33 Mol Microbiol. 1998 29(5):1263-74 Mol Microbiol. 1999 33(4):828-38 Mol Microbiol. 2006 59(2):689-706 Mol Microbiol. 2003 49(2):377-87 Mol Plant Pathol. 2009 10(6):749-66 Microbiology. 2006 152(Pt 6):1847-1856
TCHC_042		6	Rahaq2_2752 (AEX52587.1)	Rahnella aquatilis CIP 78.65 = ATCC 33071 (CP003244)
TCHC_007	PTZ00449 superfamily (cl33186)	1	DCM71_27875 (HAK80617.1)	Runella sp. UBA8721 (DMIU01000739)	T3SS effector CPn0712 (Chlamydophila pneumoniae)	Med Microbiol Immunol. 2008 197(4):387-96
TCHC_085	Rick_17kDa_Anti superfamily (cl10470)	1	PMI30_03091 (EJM65723.1)	Pseudomonas sp. GM50 (AKJK01000060)	-	-
TCHC_161	RnfB superfamily (cl34507)	1	SAMN04487768_0286 (SIT79598.1)	Burkholderia sp. b13 (FTPM01000002)	-	-
TCHC_039	SR-25 superfamily (cl26281)	1	UC34_11585 (APD11238.1)	Pandoraea vervacti NS15 (CP010897)	-	-
TCHC_008	SseC superfamily (cl27103)	1	DEO56_02930 (HBZ29536.1)	Nitrosomonas nitrosa UBA8641 (DOVE01000086)	T3SS effector IpaB (Shigella flexneri) SPI-1 encoded T3SS effector (Salmonella enterica) T3SS effector CopB2 (Chlamydophila pneumoniae) T3SS3 effector BipB (Burkholderia pseudomallei) Cpi-1/-1a T3SS effector CipB (Chromobacterium violaceum)	J Exp Med. 1996 183(3):991-9 EMBO J. 1996 15(15):3853-60 EMBO J. 2002 21(17):4449-57 Cell. 2007 130(4):611-23 Mol Microbiol. 2005 56(3):590-603 Med Microbiol Immunol. 2008 197(4):387-96 J Bacteriol. 2005 187(18):6556-60 Mol Microbiol. 2010 77(4):855-72
	Peptidase_C80 superfamily (cl13207)				Toxin A (Clostridium difficile) Toxin B (Clostridium difficile) Alpha-toxin (Clostridium novyi) Lethal toxin (Clostridium sordellii)	Biochim Biophys Acta. 2004 1673(1-2):66-74
TCHC_120		1	SAMN04487768_1245 (SIT67714.1)	Burkholderia sp. b13 (FTPM01000001)
TCHC_146	T3SS_needle_F superfamily (cl09641)	29	CON43_12120 (PED88615.1)	Bacillus cereus AFS091626 (NVNC01000026)	-	-
TCHC_163		2	EDF81_4258 (ROP50033.1)	Enterobacter sp. BIGb0383 (RJKQ01000005)
	flgG superfamily (cl32834)				-	-
TCHC_113	Tox-ART-HYE1 superfamily (cl21426)	8	Shew185_0579 (ABS06744.1)	Shewanella baltica OS185 (CP000753)	-	-
TCHC_081	Toxin-deaminase superfamily (cl16870)	1	CCS41_02025 (AWK13556.1)	Candidatus Fukatsuia symbiotica 5D (CP021659)	-	-
TCHC_101	VIP2 superfamily (cl00173)	4	CRN77_06375 (ATM99371.1)	Proteus vulgaris FDAARGOS_366 (CP023965)	Lethal toxin: LF (Bacillus anthracis) Vegetative insecticidal protein (Bacillus thuringiensis) C3cer (Bacillus cereus) C2 toxin: C2I (Clostridium botulinum) CST: Sa (Clostridium spiroforme) CDT: CDTa (Clostridium difficile) Iota toxin: Ia (Clostridium perfringens) C3bot1, C3bot2 (Clostridium botulinum) C3lim (Clostridium limosum) EDIN-A/C3stau1 (Staphylococcus aureus) EDIN-B/C3stau2 (Staphylococc…	Nature. 2010 467(7317):854-8 Nat Struct Biol. 1999 6(10):932-6 Biochemistry. 2003 42(32):9694-702 Nature. 1986 322(6077):390-2 Microbiol Mol Biol Rev. 2004 68(3):373-402 PLoS Pathog. 2009 5(10):e1000626 Proc Natl Acad Sci U S A. 2008 105(21):7399-404 Naunyn Schmiedebergs Arch Pharmacol. 2007 374(5-6):347-60 J Biol Chem. 1993 268(31):23215-8 J Biol Chem. 2001 276(12):9537-42 J Biol Chem. 2003 278(…
TCHC_083	YwqJ-deaminase superfamily (cl24268)	70	PflQ2_0667 (EJL02279.1)	Pseudomonas fluorescens Q2-87 (CM001558)	-	-
TCHC_133		39	bthur0013_57400 (EEM92890.1)	Bacillus thuringiensis IBL 200 (CM000758)
TCHC_055		35	SAMN05428955_2627 (SIS18250.1)	Pseudomonas sp. 7SR1 chr I (LT707064)
TCHC_019		12	PRCB_24550 (PJZ02894.1)	Pantoea rodasii DSM 26611 (PIQI01000030)
TCHC_033		3	EBME_1714 (GAM53251.1)	bacterium endosymbiont of Mortierella elongata FMR23-6 (DF850521)
TCHC_050		1	DBR46_03040 (RQO60888.1)	Pseudomonas sp. KBW05 (QAJM01000003)
TCHC_106		1	ASC85_15005 (KQW09096.1)	Pseudomonas sp. Root401 (LMDO01000066)
TCHC_094		2	BK664_07045 (RON40313.1)	Pseudomonas brassicacearum 38D4 (MOBO01000006)
	Beta_elim_lyase superfamily (cl18945)				-	-
TCHC_009	ZnMc superfamily (cl00064)	1	DXK93_01190 (RIJ06130.1)	Achromobacter sp. K91 (QWFB01000006)	B. fragilis toxin (BFT) subtype 1/2/3 (Bacteroides fragilis) ZapA (Proteus mirabilis) Dot/Icm T4SS effector LegP (Legionella pneumophila)	Infect Immun. 2005 73(8):5273-7 Infect Immun. 2008 76(11):4859-64 Infect Immun. 2004 72(9):5159-67 PLoS Pathog. 2008 4(8):e1000117
TCHC_057	N/A	182	SARI_00651 (ABX20575.1)	Salmonella enterica subsp. arizonae serovar 62:z4,z23:- RSK2980 (CP000880)	N/A	N/A
TCHC_020	N/A	141	WJ88_20240 (KVP48679.1)	Burkholderia ubonensis MSMB1797WGS (LPBB01000038)	N/A	N/A
TCHC_095	N/A	138	BURPS1710b_A0160 (ABA53494.1)	Burkholderia pseudomallei 1710b chr II (CP000125)	N/A	N/A
TCHC_022	N/A	123	AQS70_02060 (KQB53620.1)	Pseudomonas endophytica BSTT44 (LLWH01000165)	N/A	N/A
TCHC_127	N/A	91	SAMN05216579_3069 (SDT27540.1)	Pseudomonas granadensis LMG 27940 chr I (LT629778)	N/A	N/A
TCHC_069	N/A	90	Psyr_4033 (AAY39063.1)	Pseudomonas syringae pv. syringae B728a (CP000075)	N/A	N/A
TCHC_016	N/A	82	DXT77_12580 (RIJ10597.1)	Pseudomonas sp. 91RF (QWFC01000024)	N/A	N/A
TCHC_017	N/A	76	AM274_03945 (KOY03544.1)	Pseudomonas sp. 655 (LIUV01000003)	N/A	N/A
TCHC_012	N/A	71	PS417_19185 (AIB37662.1)	Pseudomonas simiae WCS417 (CP007637)	N/A	N/A
TCHC_021	N/A	60	NCTC7318_02336 (VEA92842.1)	Salmonella enterica subsp. houtenae NCTC7318 chr 1 (LR134159)	N/A	N/A
TCHC_005	N/A	57	FORC2_0405 (AKF36552.1)	Yersinia enterocolitica FORC_002 (CP011118)	N/A	N/A
TCHC_071	N/A	45	C4K35_4126 (AZC51705.1)	Pseudomonas chlororaphis subsp. piscium SLPH10 (CP027710)	N/A	N/A
TCHC_062	N/A	29	plu0967 (CAE13262.1)	Photorhabdus luminescens subsp. laumondii TTO1 (BX470251)	N/A	N/A
TCHC_122	N/A	27	SAMN05216301_2784 (SHM67072.1)	Morganella morganii NLAE-zl-C84 (FRBZ01000007)	N/A	N/A
TCHC_010	N/A	20	SAMN02745132_03746 (SKA63460.1)	Enterovibrio nigricans DSM 22720 (FUXU01000067)	N/A	N/A
TCHC_030	N/A	20	C1891_27115 (POA29860.1)	Pseudomonas sp. FW104-15G4B (PPSA01000045)	N/A	N/A
TCHC_060	N/A	19	C1Y09_23250 (PMZ19596.1)	Pseudomonas sp. FW306-02-F08-AA (POGY01000030)	N/A	N/A
TCHC_054	N/A	17	SAMN04490191_2397 (SDS82359.1)	Pseudomonas lini BS3782 chr I (LT629746)	N/A	N/A
TCHC_018	N/A	16	Pfl01_4455 (ABA76192.1)	Pseudomonas fluorescens Pf0-1 (CP000094)	N/A	N/A
TCHC_110	N/A	15	C1892_17505 (POA13163.1)	Pseudomonas sp. MPBD7-1 (PPRZ01000073)	N/A	N/A
TCHC_014	N/A	14	AO263_11455 (PHX39082.1)	Pseudomonas sp. NZIPFR-PS5 (LKCG01002967)	N/A	N/A
TCHC_051	N/A	12	SAMN04490185_1785 (SEC63383.1)	Pseudomonas frederiksbergensis BS3655 (FNTF01000002)	N/A	N/A
TCHC_077	N/A	12	plu0976 (CAE13271.1)	Photorhabdus luminescens subsp. laumondii TTO1 (BX470251)	N/A	N/A
TCHC_079	N/A	12	BHE86_05055 (OEI93170.1)	Proteus sp. FC1655 (MIIW01000051)	N/A	N/A
TCHC_117	N/A	12	XNC1_2336 (CBJ90395.1)	Xenorhabdus nematophila ATCC 19061 (FN667742)	N/A	N/A
TCHC_090	N/A	10	PAU_03850 (CAQ85938.1)	Photorhabdus asymbiotica ATCC43949 (FM162591)	N/A	N/A
TCHC_029	N/A	8	PCH70_41510 (AHF69304.1)	Pseudomonas cichorii JBC1 (CP007039)	N/A	N/A
TCHC_053	N/A	8	CH48_2104 (AJJ27006.1)	Yersinia enterocolitica 2516-87 (CP009838)	N/A	N/A
TCHC_047	N/A	7	SAMN05216222_4087 (SDT37086.1)	Pseudomonas prosekii LMG 26867 chr I (LT629762)	N/A	N/A
TCHC_064	N/A	7	CTM90_08180 (PSU17470.1)	Photobacterium damselae BT-6 (PYMM01000003)	N/A	N/A
TCHC_121	N/A	7	BN1804_02664 (CRL63782.1)	Proteus vulgaris CSUR P1867 (CVRY01000005)	N/A	N/A
TCHC_065	N/A	5	PCH70_41520 (AHF69305.1)	Pseudomonas cichorii JBC1 (CP007039)	N/A	N/A
TCHC_084	N/A	5	M997_3292 (OAT44926.1)	Proteus hauseri ATCC 700826 (LXEV01000036)	N/A	N/A
TCHC_091	N/A	5	ERS008502_03215 (CNI42487.1)	Yersinia mollaretii FE82747 (CQBM01000009)	N/A	N/A
TCHC_124	N/A	5	YpsIP31758_0406 (ABS49708.1)	Yersinia pseudotuberculosis IP 31758 (CP000720)	N/A	N/A
TCHC_151	N/A	5	YpsIP31758_0408 (ABS49320.1)	Yersinia pseudotuberculosis IP 31758 (CP000720)	N/A	N/A
TCHC_035	N/A	4	Xmir_03769 (PHM46893.1)	Xenorhabdus miraniensis DSM 17902 (NITZ01000026)	N/A	N/A
TCHC_045	N/A	4	SAMN05216579_3891 (SDT45953.1)	Pseudomonas granadensis LMG 27940 chr I (LT629778)	N/A	N/A
TCHC_145	N/A	4	AYO71_19730 (AMT89661.1)	Pseudomonas koreensis D26 (CP014947)	N/A	N/A
TCHC_002	N/A	3	RBRH_00599 (CBW76677.1)	Paraburkholderia rhizoxinica HKI 454 B1 plasmid pBRH01 (FR687360)	N/A	N/A
TCHC_049	N/A	3	ALO52_200179 (KPY39711.1)	Pseudomonas syringae pv. primulae ICMP3956 (LJRC01000052)	N/A	N/A
TCHC_063	N/A	3	Phpb_03253 (OCA53701.1)	Photorhabdus namnaonensis PB45.5 (LOIC01000080)	N/A	N/A
TCHC_098	N/A	3	I547_0440 (EUA03570.1)	Mycobacterium kansasii 824 (JANY01000001)	N/A	N/A
TCHC_102	N/A	3	AB835_01420 (ODS24947.1)	Candidatus Endobugula sertula AB1-4 (MDLC01000003)	N/A	N/A
TCHC_155	N/A	3	AQ611_17790 (AOK31434.1)	Burkholderia sp. Bp7605 MSMB0175 chr 2 (CP013449)	N/A	N/A
TCHC_023	N/A	2	C6H66_21560 (PQQ22891.1)	Photorhabdus luminescens H1 (PUWT01000072)	N/A	N/A
TCHC_028	N/A	2	BJP41_09850 (ATW30779.1)	Candidatus Hamiltonella defensa A2C plasmid pHDA2C.1 (CP017607)	N/A	N/A
TCHC_036	N/A	2	C8R15_10317 (PTM67344.1)	Nitrosomonas eutropha Nm19 (PZZQ01000003)	N/A	N/A
TCHC_037	N/A	2	CIG58_14300 (OZS18139.1)	Klebsiella oxytoca K3678 (NPHT01000011)	N/A	N/A
TCHC_041	N/A	2	EBME_1712 (GAM53249.1)	bacterium endosymbiont of Mortierella elongata FMR23-6 (DF850521)	N/A	N/A
TCHC_044	N/A	2	WJ45_20145 (KVK96226.1)	Burkholderia ubonensis MSMB1823 (LOYM01000142)	N/A	N/A
TCHC_068	N/A	2	BOO88_06200 (AZO88531.1)	Pseudomonas stutzeri KGS-2 (CP018050)	N/A	N/A
TCHC_086	N/A	2	ERS008663_03009 (CNL21935.1)	Yersinia pseudotuberculosis OK5586 (CQEB01000018)	N/A	N/A
TCHC_096	N/A	2	Q5A_021655 (ANS44752.1)	Serratia plymuthica PRI-2C (CP015613)	N/A	N/A
TCHC_111	N/A	2	L321_05472 (EPB96996.1)	Pseudomonas plecoglossicida NB2011 (KE166420)	N/A	N/A
TCHC_114	N/A	2	A9B99_05360 (OAT79116.1)	Mangrovibacter phragmitis MP23 (LYRP01000001)	N/A	N/A
TCHC_132	N/A	2	DEU51_10228 (RDL23786.1)	Pseudomonas jessenii E2333 (QRAV01000002)	N/A	N/A
TCHC_138	N/A	2	CJU81_04180 (PAA14679.1)	Pseudomonas fragi F1801 (NQKQ01000003)	N/A	N/A
TCHC_140	N/A	2	DFH16_4417 (RLJ56412.1)	Pseudomonas asplenii ES_PA-B8 (RCCF01000001)	N/A	N/A
TCHC_147	N/A	2	DAI18_10455 (AVY94418.1)	Microvirgula aerodenitrificans BE2.4 (CP028519)	N/A	N/A
TCHC_152	N/A	2	N430_03515 (PVZ39606.1)	Pseudomonas sp. CC120222-01a (QEQQ01000014)	N/A	N/A
TCHC_156	N/A	2	CRM42294.1 (CRM42294.1)	Pseudomonas sp. 28 E 9 (CVTK01000052)	N/A	N/A
TCHC_158	N/A	2	DBP26_009130 (RAU47047.1)	Pseudomonas sp. RIT 409 (QARE02000005)	N/A	N/A
TCHC_169	N/A	2	APP86_06700 (OIV01773.1)	Salmonella enterica subsp. houtenae CFSAN039533 (MEKC01000013)	N/A	N/A
TCHC_170	N/A	2	YPD27_2118 (EFA47873.1)	Yersinia pestis KIM D27 (ADDC01000001)	N/A	N/A
TCHC_001	N/A	1	DXK93_29575 (RII99677.1)	Achromobacter sp. K91 (QWFB01000069)	N/A	N/A
TCHC_006	N/A	1	ENSA7_54670 (PRQ02638.1)	Enhygromyxa salina SWB007 (PVNL01000111)	N/A	N/A
TCHC_011	N/A	1	ENSA7_36640 (PRQ06643.1)	Enhygromyxa salina SWB007 (PVNL01000070)	N/A	N/A
TCHC_013	N/A	1	DCP28_33825 (HAA23506.1)	Cytophagales bacterium UBA9868 (DLUT01000498)	N/A	N/A
TCHC_015	N/A	1	AB835_02555 (ODS24629.1)	Candidatus Endobugula sertula AB1-4 (MDLC01000006)	N/A	N/A
TCHC_024	N/A	1	PMI30_03090 (EJM65722.1)	Pseudomonas sp. GM50 (AKJK01000060)	N/A	N/A
TCHC_027	N/A	1	CFN16_21555 (AXJ06615.1)	Pseudomonas fluorescens NEP1 (CP022313)	N/A	N/A
TCHC_040	N/A	1	AKJ08_3353 (AKU92966.1)	Vulgatibacter incomptus DSM 27710 (CP012332)	N/A	N/A
TCHC_052	N/A	1	WL42_12460 (KWB79373.1)	Burkholderia ubonensis MSMB2111WGS (LPHQ01000079)	N/A	N/A
TCHC_058	N/A	1	SAMN05216579_3068 (SDT27516.1)	Pseudomonas granadensis LMG 27940 chr I (LT629778)	N/A	N/A
TCHC_061	N/A	1	C4K04_4688 (AZE50343.1)	Pseudomonas chlororaphis B25 (CP027753)	N/A	N/A
TCHC_067	N/A	1	C4K04_4737 (AZE50392.1)	Pseudomonas chlororaphis B25 (CP027753)	N/A	N/A
TCHC_070	N/A	1	DMG65_13225 (PYP89465.1)	Acidobacteriia bacterium gp1 AA117 (QHVI01000057)	N/A	N/A
TCHC_072	N/A	1	NCTC8684_01708 (SUX32628.1)	Chromobacterium violaceum NCTC8684 (UIGR01000001)	N/A	N/A
TCHC_073	N/A	1	SBA4_280011 (SPF41836.1)	Candidatus Sulfopaludibacter sp. SbA4 Peat soil MAG SbA4 (OMOG01000201)	N/A	N/A
TCHC_074	N/A	1	CXF97_12755 (PKH82186.1)	Pseudomonas sp. Choline-02u-1 (PJBC01000015)	N/A	N/A
TCHC_075	N/A	1	WS78_32190 (AOJ73505.1)	Burkholderia sp. MSMB0266 plasmid pMSMB0266 (CP013419)	N/A	N/A
TCHC_078	N/A	1	PSF113_2401 (AEV62410.1)	Pseudomonas fluorescens F113 (CP003150)	N/A	N/A
TCHC_082	N/A	1	SAMN03159353_10546 (SMG61707.1)	Cedecea sp. NFIX57 (FXAS01000054)	N/A	N/A
TCHC_092	N/A	1	WS78_32215 (AOJ73508.1)	Burkholderia sp. MSMB0266 plasmid pMSMB0266 (CP013419)	N/A	N/A
TCHC_093	N/A	1	L462_04344 (EUM23656.1)	Enterobacter sp. BIDMC 26 (KI973182)	N/A	N/A
TCHC_097	N/A	1	BOO88_06900 (AZO88665.1)	Pseudomonas stutzeri KGS-2 (CP018050)	N/A	N/A
TCHC_099	N/A	1	C7538_109158 (PYF89070.1)	Pseudomonas sp. OV467 (QKLY01000009)	N/A	N/A
TCHC_107	N/A	1	DIT33_21815 (HCN66015.1)	Pseudomonas sp. UBA11276 (DQAF01000101)	N/A	N/A
TCHC_109	N/A	1	MB84_26725 (ANJ87132.1)	Pandoraea oxalativorans DSM 23570 (CP011253)	N/A	N/A
TCHC_112	N/A	1	BBF83683.1 (BBF83683.1)	Enterobacter sp. 532 (LC381419)	N/A	N/A
TCHC_115	N/A	1	NCTC8684_01707 (SUX32627.1)	Chromobacterium violaceum NCTC8684 (UIGR01000001)	N/A	N/A
TCHC_123	N/A	1	AB835_02550 (ODS24628.1)	Candidatus Endobugula sertula AB1-4 (MDLC01000006)	N/A	N/A
TCHC_125	N/A	1	WL40_10800 (KWB72615.1)	Burkholderia ubonensis MSMB2109WGS (LPHO01000114)	N/A	N/A
TCHC_126	N/A	1	WL42_12450 (KWB79371.1)	Burkholderia ubonensis MSMB2111WGS (LPHQ01000079)	N/A	N/A
TCHC_130	N/A	1	GbCGDNIH3_7147 (AHJ62550.1)	Granulibacter bethesdensis NIH3.1 (CP003181)	N/A	N/A
TCHC_131	N/A	1	BUE93_20545 (PRP68765.1)	Chromobacterium amazonense 56AF (MTBD01000038)	N/A	N/A
TCHC_136	N/A	1	C4K35_4125 (AZC51704.1)	Pseudomonas chlororaphis subsp. piscium SLPH10 (CP027710)	N/A	N/A
TCHC_139	N/A	1	CR512_10280 (ATP49733.1)	Pseudomonas putida E46 (CP024086)	N/A	N/A
TCHC_142	N/A	1	CXB37_17360 (POP75071.1)	Pseudomonas syringae pv. syringae 7928A (NBAL01000008)	N/A	N/A
TCHC_143	N/A	1	AB835_02545 (ODS24627.1)	Candidatus Endobugula sertula AB1-4 (MDLC01000006)	N/A	N/A
TCHC_148	N/A	1	SAMN05216605_11250 (SDI30326.1)	Pseudomonas abietaniphila ATCC 700689 (FNCO01000012)	N/A	N/A
TCHC_149	N/A	1	C4K04_4731 (AZE50386.1)	Pseudomonas chlororaphis B25 (CP027753)	N/A	N/A
TCHC_150	N/A	1	DIT33_21805 (HCN66013.1)	Pseudomonas sp. UBA11276 (DQAF01000101)	N/A	N/A
TCHC_153	N/A	1	SAMN04489800_4442 (SEF08278.1)	Pseudomonas deceptionensis LMG 25555 (FNUD01000002)	N/A	N/A
TCHC_157	N/A	1	SAMN05216496_2540 (SDS82988.1)	Pseudomonas sp. Z003-0.4C(8344-21) chr I (LT629756)	N/A	N/A
TCHC_164	N/A	1	BZL29_1020 (OOK83874.1)	Mycobacterium kansasii 11-3469 (MVBN01000001)	N/A	N/A
TCHC_165	N/A	1	B738_09836 (EQC00695.1)	Photorhabdus temperata subsp. temperata M1021 (AUXQ01000022)	N/A	N/A
TCHC_166	N/A	1	SAMN04490201_4438 (SDU73174.1)	Pseudomonas psychrophila BS3667 chr I (LT629795)	N/A	N/A
TCHC_167	N/A	1	DCZ10_01325 (HBC91567.1)	Pelotomaculum sp. UBA10960 (DNIT01000013)	N/A	N/A
TCHC_168	N/A	1	SAMN05720761_12650 (SHH78183.1)	Fibrobacter sp. UWCM (FQWR01000026)	N/A	N/A
TCHC_171	N/A	1	RK55_018685 (PNO35005.1)	Salmonella enterica subsp. houtenae FDAARGOS_55 (JWSP02000004)	N/A	N/A
* Determined by the CD-HIT program (Li and Godzik, 2006). N/A, not available.
